# Supplementary material for: A cytoplasmic form of EHMT1N methylates viral proteins to enable inclusion body maturation and efficient viral replication
Source: PLoS Biol. 2024 Nov 7;22(11):e3002871. doi: 10.1371/journal.pbio.3002871 (PMC11575796; doi:10.1371/journal.pbio.3002871)
Supplement: S1 Data — (XLSX) [file pbio.3002871.s009.xlsx]

## Sheet: 4B
	Fig. 4B - qRT-PCR to assess the relative expression of SeV grna in WT SeV infected cells, simultaneously treated with BIX/UNC . Ct values were normalised against GAPDH.
WT SeV
DMSO	BIX	UNC
1	0.4139	0.573978
1	0.58484	0.302075
1	0.630826	0.711472

## Sheet: 4D
		Fig. 4D - Relative expression of SeV DI RNA in EHMT inhibitor treated conditions, as assessed by qRT-PCR. Ct values were normalised against beta-actin.
NPL + DI RNA
DMSO	BIX	UNC
1	0.142809	0.033557
1	0.14471	0.050151
1	0.127928	0.05091
1	0.133455	0.040031

## Sheet: 4F
	Fig. 4F - Percentage hemolysis from the Haemolysis assay performed on WT SeV infected cells treated with DMSO, 3µM BIX or 3µM UNC
WT SeV
SV	BIX	UNC
100	58.8432	29.0025
100	32.4943	27.2311
100	49.2537	51.8072
100	53.7092	54.3027

## Sheet: 5B
	Fig. 5B - Relative expression of SeV gRNA normalised with GAPDH as assessed by qRT-PCR in cells depleted of EHMT1 and infected with WT SeV
WT SeV
Cas9	EH_132
1	0.592325
1	0.612525
1	0.625484

## Sheet: 5E
Fig. 5E - Relative expression of SeV gRNA normalised with GAPDH as assessed by qRT-PCR in cells depleted of EHMT1 and supplemented with nuclear EHMT1 (mCh_EH1_FL), infected with WT SeV
mCh_EH1_FL
Cas9	EH_132
1	0.348681
1	0.198729
1	0.509934

## Sheet: 5G
	Fig. 5G - Relative expression of SeV gRNA normalised with GAPDH as assessed by qRT-PCR in HEK, transfected with SpCas9 or EH_132, infected with WT SeV and simultaneously treated with BX795
SpCas+SeV	SpCas+SeV+BX795	EH132+SeV	EH132+SeV+BX795
1	1.25581	0.237022	0.408375
1	1.65465	0.64457	0.319145
1	1.98192	0.380326	0.356347

## Sheet: 6F
	Fig. 6F - EHMT1 RNA-IP representing fold enrichment of beta-actin and SeV gRNA, normalised with IgG.
β-actin	SeV gRNA
19.5411	1490.49
1	18.4188
48.7103	1696.79

## Sheet: 7C
	Fig. 7C - BEAS-2B cells infected with WT SeV were fixed and immunolabelled with SeV at various time points post infection. Confocal microscopic images were analysed by ImageJ, values represent the ± S.E.M. of total number of IBs formed per cell for WT SeV SeV infected cells
Hours post infection with WT SeV
3	6	12	24	48	72
87	25	44	53	18	9
61	48	33	107	50	1
12	89	40	26	48	41
36	98	46	26	36	27
38	57	35	36	32	19
23	82	33	36	75	20
47	38	37	45	21	15
67	20	49	86	6	21
90	46	47	168	15	5
58	23	53	55	65	27
44	56	39	48	19	45
30	22	50	39	16	22
37	77	75	45	3	11
94	67	36	48	19	24
61	62	19	52	26	20
32	33	21	25	7	12
35	16	18	113	19	23
30	42	33	18	18	15
24	44	30	65	34	16
45	52	9	61	31	22
37	64	19	35	28	3
48	63	53	40	54	1
50	33	63	38	47	3
46	44	98	17	15	14
92	125	96	16	4	15
40	14	51	46	23	22
51	5	62	64	21	7
42	3	49	41	11	3
21	10	41	52	30	12
22	74	22	84	12	11
	57	38	44	54	21
	21	26	42	31	9
	50	28	27	19	7
	25	22	49	31	83
	40	58	73	40	54
	20	26	17	6	35
	54	22	50	36	5
	22	43	11	25	6
	55	17	32	39	7
	5	11	33	40	2
	2	15	19	33	2
		43	39	30	4
		17	42	14	1
		38	22	69	1
		40	46	110	2
		37	34	50	9
		43	39	20	4
			88	35	3
			42	51	12
			167	42	17
			66	43	45
			63	34	11
			31	13	22
			21		19
			37		6
			49		16
			33		7
			77		12
			26		9
			65		35
			44		19
			33		11
			40		6
			46		2
			35		2
			33		9
			37		2
			49		5
			47		30
					32
					12
					2
					6
					5
					5
					1
					6
					6
					6
					9
					9
					9
					15
					22
					7
					11
					29
					22
					10
					8
					8
					9
					43
					3
					10
					20
					6
					8
					2
					10
					9
					7
					8
					52
					4
					22
					18
					9
					9
					51

## Sheet: 7D
	Fig. 7D - BEAS-2B cells infected with WT SeV were fixed and immunolabelled with SeV at various time points post infection. Confocal microscopic images were analysed by ImageJ, values represent the area ± S.E.M. of IBs formed per cell for WT SeV SeV infected cells
Hours post infection with WT SeV
3	6	12	24	48	72
127.34	264.376	243.796	2101	724.714	482.199
45.608	228.635	222.997	922.123	598.133	140.71
41.222	180.087	128.111	575.07	383.287	125.524
36.251	169.561	91.515	494.624	270.04	86.926
31.571	106.83	85.86	422.971	264.766	86.831
31.351	92.896	80.981	249.194	253.535	85.566
21.053	79.882	80.981	248.788	221.488	83.22
20.742	79.02	78.087	244.58	219	70.425
20.526	72.672	66.512	220.696	207.388	55.003
19.995	69.505	44.493	172.579	205.663	54.186
19.788	41.931	42.105	168.205	185.236	52.855
19.461	39.153	36.998	142.182	158.96	47.681
18.146	26.09	33.809	130.573	152.057	47.478
16.596	15.721	31.732	124.143	144.972	44.319
14.888	15.066	22.582	113.596	139.354	42.565
14.452	14.697	18.702	101.789	133.048	40.447
14.216	12.263	17.773	91.752	124.01	40.41
11.824	11.749	17.541	89.297	120.669	40.256
10.079	11.476	16.492	87.581	95.01	34.978
	10.05	15.161	68.63	91.623	34.883
		12.831	66.512	89.438	33.627
		11.932	66.412	72.482	31.492
		11.65	66.197	71.624	31.011
		11.422	64.953	68.502	30.696
			51.064	57.213	27.454
			48.95	54.41	26.276
			44.195	52.42	25.974
			36.998	46.699	24.97
			35.862	46.234	24.494
			34.129	34.369	22.802
			33.685	34.083	22.441
			31.554	33.78	22.317
			30.949	33.279	21.484
			30.928	30.712	20.849
			29.518	30.202	19.34
			27.064	27.644	19.224
			27.064	24.241	18.785
			26.326	20.932	18.374
			26.069	17.114	16.936
			23.789	15.265	16.853
			23.167	14.979	15.568
			20.236	12.475	14.009
			17.661	11.422	13.864
			17.541	11.414	13.582
			16.625		13.424
			16.492		13.271
			16.165		13.167
			15.074		12.773
			13.797		11.932
			12.923		11.911
			11.65		11.559
			11.422		11.368
			11.152		11.215
			10.746		11.14
			10.688		10.899
			10.414		10.754
					10.518

## Sheet: 7E
		Fig. 7E - BEAS-2B cells infected with EmGFP SeV were fixed and immunolabelled with SeV at various time points post infection. Confocal microscopic images were analysed by ImageJ, values represent the ± S.E.M. of total number of IBs formed per cell for EmGFP SeV SeV infected cells
Hours post infection with WT SeV
12	24	48	72
13	43	81	81
19	228	74	67
6	263	40	77
12	424	202	44
8	106	54	56
5	186	135	91
11	145	40	154
14	94	124	215
	97	144	50
	56	139	99
	65	35	110
	77	25	162
	352	204	162
	318	119	69
	237	187	74
	212	137	97
	292	75	111
	133	79	131
	172	54	33
	157	89	24
	392	86	55
	190	83	38
	211	82	95
	168	45	47
	281	62	127
	234	103	59
	450	96	28
	295	87	40
	69	106	198
	147	68	93
	116	107	121
	138	53	74
	274	129	79
	146	139	35
	101	138	27
	246	75	30
	105	86
	60	24
		88
		83
		113
		50
		72
		92
		118
		112

[truncated: 46 more sheets: 7F, 7G, 7H, 7I, 8A, 8B, 8C, 8D, 8E, 8F, 8G, 8H, 8I, 8J, 8K, 8L, 8M, S2G, S3D, S3E …]
